# Supplementary material for: Multiparametric Magnetic Resonance Imaging Grades the Aggressiveness of Prostate Cancer
Source: Cancers (Basel). 2022 Apr 5;14(7):1828. doi: 10.3390/cancers14071828 (PMC8997549; doi:10.3390/cancers14071828)
Supplement: Supplementary file 1 [file cancers-14-01828-s001.zip]

Archive with 1 entries (1 files):
- cancers-1648635-supplementary.pdf
